# Supplementary material for: Screening of Lactiplantibacillus plantarum Strains from Sourdoughs for Biosuppression of Pseudomonas syringae pv. syringae and Botrytis cinerea in Table Grapes
Source: Microorganisms. 2022 Oct 22;10(11):2094. doi: 10.3390/microorganisms10112094 (PMC9696664; doi:10.3390/microorganisms10112094)
Supplement: Supplementary file 1 [file microorganisms-10-02094-s001.zip]

Archive with 1 entries (1 files):
- microorganisms-1953841 Supplementary.pdf
